# Supplementary material for: Delays in reporting and publishing trial results during pandemics: cross sectional analysis of 2009 H1N1, 2014 Ebola, and 2016 Zika clinical trials
Source: BMC Med Res Methodol. 2021 Jun 8;21:120. doi: 10.1186/s12874-021-01324-8 (PMC8185489; doi:10.1186/s12874-021-01324-8)
Supplement: Supplementary file 2 — Additional file 2 Appendix B. [file 12874_2021_1324_MOESM2_ESM.xlsx]

## Sheet: List of included trials
Infection	SourceRegister	RegistryNumber	Title
Ebola	ChiCTR	ChiCTR-OON-14005558	Treatment of Ebola virus disease with TCM: a prospective clinical study
Ebola	IRCT	IRCT201609071864N3	Preventing emerging diseases like Ebola, Crimean-Congo, swine flu
Ebola	ISRCTN	ISRCTN17414946	Interferon-√ü treatment for Ebola virus disease
Ebola	ISRCTN	ISRCTN89815514	Seeking clearer recommendations for hand hygiene in communities facing Ebola: a randomized trial investigating the impact of six handwashing methods on skin irritation and dermatitis
Ebola	JPRN	JPRN-UMIN000016101	Investigation on the efficacy and safety of favipiravir in patients who are infected or strongly suspected of being infected with Ebola virus
Ebola	JPRN	JPRN-UMIN000016102	Investigation on the effect of favipiravir in preventing Ebola virus disease and its safety
Ebola	ClinicalTrials.gov	NCT02041715	Safety, Tolerability and Pharmacokinetic First in Human (FIH) Study for Intravenous (IV) TKM-100802
Ebola	ClinicalTrials.gov	NCT02231866	Safety, Tolerability, and Immunogenicity of the Ebola Chimpanzee Adenovirus Vector Vaccine (cAd3-EBO), VRC-EBOADC069-00-VP, in Healthy Adults
Ebola	ClinicalTrials.gov	NCT02240875	A Study to Assess New Ebola Vaccines, cAd3-EBO Z and MVA-BN¬Æ Filo
Ebola	ClinicalTrials.gov	NCT02267109	Phase 1 Trial of Ebola Vaccine in Mali
Ebola	ClinicalTrials.gov	NCT02269423	Vaccine Treatment for Ebola Virus in Healthy Adults (V920-001)
Ebola	ClinicalTrials.gov	NCT02280408	Safety and Immunogenicity of Prime-Boost Vesicular Stomatitis Virus (VSV) Ebola Vaccine in Healthy Adults (V920-002)
Ebola	ClinicalTrials.gov	NCT02283099	Phase I Trial to Assess the Safety, Tolerability and Immunogenicity of a Ebola Virus Vaccine (rVSVŒîG-ZEBOV-GP)
Ebola	ClinicalTrials.gov	NCT02287480	VSV-ZEBOV Geneva Vaccine Trial
Ebola	ClinicalTrials.gov	NCT02289027	A Clinical Trial on the Candidate Vaccine cAd3-EBOZ in Healthy Adults in Switzerland
Ebola	ClinicalTrials.gov	NCT02296983	A Study to Find Out if the New Ebola Vaccine is Safe and Stimulates Immunity That Might Protect Adults in Kilifi, Kenya.
Ebola	ClinicalTrials.gov	NCT02313077	A Safety and Immunogenicity Study of Heterologous Prime-Boost Ebola Vaccine Regimens in Healthy Participants
Ebola	ClinicalTrials.gov	NCT02314923	Placebo Controlled, Dose Response, Safety and Immunogenicity Study of Vesicular Stomatitis Virus (VSV) Ebola Vaccine in Healthy Adults (V920-004)
Ebola	ClinicalTrials.gov	NCT02319772	A Phase 1 Study to Evaluate the Safety, Tolerability and Pharmacokinetics of BCX4430
Ebola	ClinicalTrials.gov	NCT02325050	A Safety and Immunogenicity Study of Heterologous and Homologous Prime-Boost Ebola Vaccine Regimens in Healthy Participants
Ebola	ClinicalTrials.gov	NCT02326194	A Phase I Clinical Trial to Evaluate the Ebola Adenovirus Vector Vaccine (Ad5-EBOV) in Healthy Adults.
Ebola	ClinicalTrials.gov	NCT02329054	Efficacy of Favipiravir Against Ebola (JIKI)
Ebola	ClinicalTrials.gov	NCT02333578	Clinical Trial to Evaluate the Efficacy and Safety of Convalescent Plasma for Ebola Treatment
Ebola	ClinicalTrials.gov	NCT02342171	Emergency Evaluation of Convalescent Plasma for Ebola Viral Disease (EVD) in Guinea
Ebola	ClinicalTrials.gov	NCT02344407	Partnership for Research on Ebola Vaccines in Liberia (PREVAIL)
Ebola	ClinicalTrials.gov	NCT02354404	Clinical Trial of Ebola Vaccines cAd3-EBO, cAd3-EBOZ and MVA-EbolaZ in Healthy Adults in Uganda
Ebola	ClinicalTrials.gov	NCT02363322	Putative Investigational Therapeutics in the Treatment of Patients With Known Ebola Infection
Ebola	ClinicalTrials.gov	NCT02368119	Ebola CVD-Mali #2000 (Bivalent) VRC-EBOAdc069-00-vp (cAd3-EBO)
Ebola	ClinicalTrials.gov	NCT02370589	Study to Evaluate the Immunogenicity and Safety of an Ebola Virus (EBOV) Glycoprotein (GP) Vaccine in Healthy Subjects
Ebola	ClinicalTrials.gov	NCT02374385	Phase I Trial to Assess the Safety, Tolerability and Immunogenicity of a Ebola Virus Vaccine
Ebola	ClinicalTrials.gov	NCT02376400	A Study to Assess the Safety and Immunogenicity of Heterologous Prime-Boost Ebola Vaccine Regimens in Healthy Participants
Ebola	ClinicalTrials.gov	NCT02376426	A Study to Evaluate the Safety and Immunogenicity of Heterologous Prime-Boost Ebola Vaccine Regimens in Healthy Participants
Ebola	ClinicalTrials.gov	NCT02378753	STRIVE (Sierra Leone Trial to Introduce a Vaccine Against Ebola)
Ebola	ClinicalTrials.gov	NCT02401373	A Phase I Trial to Evaluate Ad5-EBOV in Healthy Adult Africans in China.
Ebola	ClinicalTrials.gov	NCT02408913	VRC 208: Dose, Safety and Immunogenicity of a Recombinant Modified Vaccinia Virus Ankara Ebola Vaccine, VRC-EBOMVA079-00-VP (MVA-EbolaZ), Administered Alone or as a Boost to cAd3-Ebola Vaccines in Healthy Adults
Ebola	ClinicalTrials.gov	NCT02416453	A Study to Assess Safety, Tolerability, and Immunogenicity of Three Heterologus 2-dose Regimens of the Candidate Prophylactic Vaccines for Ebola in Healthy Adults
Ebola	ClinicalTrials.gov	NCT02451891	A Phase I Study to Assess Ebola Vaccines cAd3-EBO Z and MVA-EBO Z
Ebola	ClinicalTrials.gov	NCT02464670	Open-Label Study of INO-4212 With or Without INO-9012, Administered IM or ID Followed by Electroporation in Healthy Volunteers
Ebola	ClinicalTrials.gov	NCT02485301	A Study to Evaluate the Safety and Immunogenicity of a Candidate Ebola Vaccine in Adults
Ebola	ClinicalTrials.gov	NCT02485912	Evaluation of a New Ebola Vaccine Using a Short-interval Prime-boost Vaccination
Ebola	ClinicalTrials.gov	NCT02495246	A Study to Assess Ebola Vaccines ChAd3-EBO-Z and Ad26.ZEBOV
Ebola	ClinicalTrials.gov	NCT02503202	Evaluation of the Safety and Immunogenicity of Three Consistency Lots and a High-Dose Lot of rVSV-ZEBOV-GP (V920 Ebola Vaccine) in Healthy Adults (V920-012)
Ebola	ClinicalTrials.gov	NCT02533791	A Booster Dose of Ad5-EBOV in Healthy Adults After Primary Immunization
Ebola	ClinicalTrials.gov	NCT02543268	A Study to Evaluate the Immunogenicity, Safety and Tolerability of Ad26.ZEBOV and MVA‚ÄêBN‚ÄêFilo in Healthy Adult Participants
Ebola	ClinicalTrials.gov	NCT02543567	A Study to Evaluate A Range of Dose Levels of Ad26.ZEBOV and MVA‚ÄêBN‚ÄêFilo in Healthy Adult Participants
Ebola	ClinicalTrials.gov	NCT02548078	A Study to Evaluate the Safety and Immunogenicity of a Candidate Ebola Vaccine in Children
Ebola	ClinicalTrials.gov	NCT02564523	Safety, Tolerability and Immunogenicity Study of 3 Prime-boost Regimens for Ebola Vaccines Ad26.ZEBOV/MVA-BN-Filo in Healthy Adults, Children and Human Immunodeficiency Virus Positive (HIV+) Adults
Ebola	ClinicalTrials.gov	NCT02564575	Evaluating the Safety of and Immune Response to a Human Parainfluenza Virus Type 3 Ebola Virus Vaccine (HPIV3-EbovZ GP) in Healthy Adults
Ebola	ClinicalTrials.gov	NCT02575456	A Clinical Trial to Evaluate the Recombinant Human Type5 Adenovirus Vector Based Ebola Virus Disease Vaccine
Ebola	ClinicalTrials.gov	NCT02598388	Safety, Tolerability and Immunogenicity Study of 2-dose Heterologous Regimens for Ebola Vaccines Ad26.ZEBOV/MVA-BN-Filo
Ebola	ClinicalTrials.gov	NCT02662855	Efficacy of Favipiravir Against Severe Ebola Virus Disease
Ebola	ClinicalTrials.gov	NCT02718469	Trial to Evaluate Safety and Immunogenicity of an Ebola Zaire Vaccine in Healthy Adults
Ebola	ClinicalTrials.gov	NCT02739477	Tolerance and Activity Evaluation of High Doses of Favipiravir Against Ebola Virus in the Semen
Ebola	ClinicalTrials.gov	NCT02860650	A Study to Evaluate Safety, Tolerability, and Immunogenicity of Heterologous Prime-boost Regimens Using the Multivalent Filovirus Vaccines Ad26.Filo and MVA-BN-Filo Administered in Different Sequences and Schedules in Healthy Adults
Ebola	PACTR	PACTR201411000919191	A Phase 1, Open-Label, Dose-Escalation Study to Evaluate the Safety and Immunogenicity of the BPSC1001 (VSV¿G-ZEBOV) Ebola Virus Vaccine Candidate.
Ebola	PACTR	PACTR201411000939962	Rapid Assessment of Potential Interventions & Drugs for Ebola (RAPIDE) - BCV
Ebola	PACTR	PACTR201501000963213	Ebola Contact Tracing Study
Ebola	PACTR	PACTR201501000997429	Rapid Assessment of Potential Interventions & Drugs for Ebola (RAPIDE) ¬ø TKM
Ebola	PACTR	PACTR201501001002391	Biocartis Clinical Performance Evaluation Study in Sierra Leone of the Biocartis Idylla System with the Rapid Ebola Virus Triage Test
Ebola	PACTR	PACTR201503001057193	Ebola Vaccine Ring Vaccination Trial in Guinea
H1N1 Inf	ANZCTR	ACTRN12609000674235	Trial of swine influenza vaccine in healthy adults
H1N1 Inf	ANZCTR	ACTRN12609000778280	Efficacy of face masks against H1N1 swine influenza
H1N1 Inf	ANZCTR	ACTRN12610000887077	Face masks in the protection of healthcare workers to pandemic influenza and emerging infections
H1N1 Inf	ChiCTR	ChiCTR-TRC-09000589	Lianhua Qingwen capsule for the treatment of H1N1 Flu: a double blinding, double dummy and muti-central randomized control trial
H1N1 Inf	ChiCTR	ChiCTR-TRC-10000814	Traditional Chinese medicine injection for pandemic influenza A(H1N1) cases of serious condition: a prospective, multicentre, pragmatic randomized loading controlled trial
H1N1 Inf	CTRI	CTRI/2010/091/000006	PHASE 1 STUDY TO ASSESS THE IMMUNOGENICITY AND SAFETY OF INACTIVATED INFLUENZA VACCINE(H1N1)in healthy adult male human subjects.
H1N1 Inf	CTRI	CTRI/2010/091/000008	A clinical trial of influenza(H1N1) vaccine (Live attenuated) in Adults.
H1N1 Inf	CTRI	CTRI/2010/091/000028	A clinical study to Evaluate The Safety, Tolerability And Immunogenicity Of Three Formulations (15√Ç¬µg Without Adjuvant, 7.5√Ç¬µg With Adjuvant And 3.75√Ç¬µg With Adjuvant) Of Monovalent H1N1 Influenza A (2009) Virus Vaccine In Healthy Adults.
H1N1 Inf	CTRI	CTRI/2010/091/000029	A Phase II/III clinical Study to Evaluate the Immunogenicity and Safety of Three Formulations of Monovalent H1N1 Influenza A (2009) Virus Vaccine, Manufactured by Panacea Biotec Ltd., in Healthy Pediatric Population 6 - 35 Months of Age.
H1N1 Inf	CTRI	CTRI/2010/091/000031	A Phase II/III clinical Study to Evaluate the Immunogenicity and Safety of Three Formulations of Monovalent H1N1 Influenza A (2009) Virus Vaccine, Manufactured by Panacea Biotec Ltd., in Healthy Pediatric Population 3-9 years of Age.
H1N1 Inf	CTRI	CTRI/2010/091/000032	A phase II/III clinical study to evaluate the immunogenicity and safety of three formulations of monovalent H1N1 influenza A (2009) virus vaccine in healthy adults.
H1N1 Inf	CTRI	CTRI/2010/091/000092	A multicentric clinical trial of SIIL&#039;s H1N1 vaccine (Live) in Adults, Elderly and Children.
H1N1 Inf	CTRI	CTRI/2010/091/000152	A Phase-I Clinical Trial to study the Safety and efficacy of Bharat Biotech International Limited Influenza A H1N1 pandemic 2009 Vaccine (Inactivated) in healthy volunteers.
H1N1 Inf	CTRI	CTRI/2010/091/000182	A clinical trial to study the immunogenicity and safety of Inactivated Influenza Vaccine in healthy adult volunteers
H1N1 Inf	CTRI	CTRI/2010/091/000661	A Phase II/III Clinical Study to Evaluate the Safety and Efficacy of HN-VAC (Influenza A/H1N1 Adjuvant vaccine) Produced by BBIL in healthy volunteers.
H1N1 Inf	EU Clinical Trials Register	EUCTR2008-000887-18-DE	A Phase III, multicenter, uncontrolled, open-label study to evaluate safety and immunogenicity of Begrivac¬Æ, preservative free, inactivated split influenza vaccine, using the strain composition 2008/2009 when administered to adult and elderly subjects
H1N1 Inf	EU Clinical Trials Register	EUCTR2008-000939-17-GB	A Phase II, Open-Label, Uncontrolled, Single Center Study to Evaluate Safety and Immunogenicity of FLUVIRIN¬Æ [Influenza Vaccine (Surface Antigen, Inactivated) Ph.Eur], Formulation 2008-2009, when Administered to Non-Elderly Adult and Elderly Subjects - FLUVIRIN¬Æ 2008-2009 seasonal trial
H1N1 Inf	EU Clinical Trials Register	EUCTR2008-000943-33-GB	Immunogenicity and Safety of the Inactivated, Split-Virion Influenza Vaccine, Northern Hemisphere 2008-2009 Formulation (Intramuscular Route)
H1N1 Inf	EU Clinical Trials Register	EUCTR2008-001422-14-GB	A Single Centre, Open-Label Study to Evaluate the Immunogenicity and Safety of Enzira¬Æ vaccine in Healthy ‚ÄòAdults‚Äô aged = 18 to < 60 years and in Healthy ‚ÄòOlder Adults‚Äô aged = 60 years for the 2008/2009 Northern Hemisphere Influenza Season
H1N1 Inf	EU Clinical Trials Register	EUCTR2008-002602-20-FI	A Phase Ib, Randomized, Observer-Blind, Multicenter, Factorial-Design Study to Evaluate the Safety, Tolerability and Immunogenicity of Two Injections of Trivalent Inactivated Influenza Vaccine with or without a Second Influenza B Strain in Combination with or without One of Three Different Doses of Adjuvant in Healthy Children, Ages 6 to <36 Months
H1N1 Inf	EU Clinical Trials Register	EUCTR2008-003655-74-HU	FluvalAB Seasonal Influenza Vaccine Serologic Clinical Trial for 2008-2009 Influenza Season
H1N1 Inf	EU Clinical Trials Register	EUCTR2008-005324-93-GB	A Single Centre, Open-Label Study to Evaluate the Immunogenicity and Safety of Enzira¬Æ vaccine in Healthy ‚ÄòAdults‚Äô aged = 18 to < 60 years and in Healthy ‚ÄòOlder Adults‚Äô aged = 60 years for the 2008/2009 Northern Hemisphere Influenza Season
H1N1 Inf	EU Clinical Trials Register	EUCTR2009-009977-85-FR	Immunogenicity and Safety of the Influenza Vaccine (Split Virion, Inactivated), Northern Hemisphere 2009-2010 Formulation (Intradermal Route) - Immunogenicity and Safety of a Vaccine Against Influenza (2009-2010 Northern Hemisphere Season)
H1N1 Inf	EU Clinical Trials Register	EUCTR2009-010565-23-DE	A Phase III, multicenter, uncontrolled, open-label study to evaluate safety and immunogenicity of Begrivac¬Æ, preservative free, inactivated split influenza vaccine, using the strain composition 2009/2010 when administered to adult and elderly subjects
H1N1 Inf	EU Clinical Trials Register	EUCTR2009-010900-27-DE	Immunogenicity, reactogenicity and safety of the trivalent influenza subunit vaccine Influvac¬Æ for the season 2009/2010. An open-label, baseline-controlled multi-center study in two groups: adult subjects =18 and =60 years and elderly subjects =61 years of age. - Influvac Annual Update 2009/2010
H1N1 Inf	EU Clinical Trials Register	EUCTR2009-011004-33-GB	A Phase II, single center, uncontrolled, open label study to evaluate safety and immunogenicity of FLUVIRIN¬Æ [Influenza Vaccine (Surface Antigen, Inactivated) Ph.Eur], Formulation 2009/2010, when Administered to Adult and Elderly Subjects - FLUVIRIN¬Æ 2009-2010 seasonal trial
H1N1 Inf	EU Clinical Trials Register	EUCTR2009-011450-18-GB	A Phase IV, Single-centre, Open-label Study to Evaluate the Immunogenicity and Safety of the 2009/2010 Formulation of the Enzira¬Æ Vaccine in Two Groups of Healthy Volunteers: ‚ÄòAdults‚Äô (aged = 18 to < 60 years) and ‚ÄòOlder Adults‚Äô (aged = 60 years)
H1N1 Inf	EU Clinical Trials Register	EUCTR2009-011529-15-GB	A Phase II Prospective, Randomised, Double-Blind, Placebo-Controlled Study to Assess the Efficacy of the Influenza Vaccine GHB11L1 Administered Intranasally Against a Controlled Influenza Virus Challenge in Healthy Adults.
H1N1 Inf	EU Clinical Trials Register	EUCTR2009-012555-22-HU	Serologic Study of FluvalAB Influenza Vaccine (Trivalent, Seasonal) intended to Use in the 2009-2010 Vaccination Season
H1N1 Inf	EU Clinical Trials Register	EUCTR2009-014770-17-NL	New influenza A (H1N1) disease incidence and immunogenicity of the pandemic influenza A (H1N1) vaccine in healthy adults
H1N1 Inf	EU Clinical Trials Register	EUCTR2009-017138-36-NL	Influenza H1N1 Immunogenicity study - Tilburg Study
H1N1 Inf	EU Clinical Trials Register	EUCTR2009-017350-13-BE	Pharmacokinetics of oseltamivir in patients with infection due to influenza A H1N1 2009 admitted in intensive care unit.
H1N1 Inf	EU Clinical Trials Register	EUCTR2009-017688-40-BE	Immunogenicity and Safety of the Influenza Vaccine (Split Virion, Inactivated), Northern Hemisphere 2010-2011 Formulation (Intradermal Route) - Immunogenicity and Safety of a Vaccine Against Influenza (2010-2011 NH season, intradermal route)
H1N1 Inf	EU Clinical Trials Register	EUCTR2009-017690-38-FR	Immunogenicity and Safety of the Influenza Vaccine (Split Virion, Inactivated), Northern Hemisphere 2010-2011 Formulation (Intramuscular Route) - Immunogenicity and Safety of a Vaccine against Influenza (2010-2011 NH season, intramuscular route)
H1N1 Inf	EU Clinical Trials Register	EUCTR2009-018200-17-GB	Plasma Levels of Oseltamivir in critically ill, suspected or confirmed H1N1 infected patients on Extra Corporeal membrane Oxygenation (ECMO)support. - Plasma levels of Oseltamivir in patients on ECMO
H1N1 Inf	EU Clinical Trials Register	EUCTR2010-018350-13-DE	Immunogenicity, Reactogenicity and Safety of the Trivalent Influenza Subunit Vaccine Influvac¬Æ for the Season 2010/2011. An Open-Label, Baseline-Controlled Multi-Center Study in Two Groups: Adult Subjects =18 and =60 Years and Elderly Subjects = 61 Years of Age. - Influvac Annual Update 2010/2011
H1N1 Inf	EU Clinical Trials Register	EUCTR2010-018371-18-DE	A Phase III, multicenter, uncontrolled, open-label study to evaluate safety and immunogenicity of Begrivac¬Æ, preservative free, inactivated split influenza vaccine, using the strain composition 2010/2011 when administered to adult and elderly subjects
H1N1 Inf	EU Clinical Trials Register	EUCTR2010-019040-39-DE	A Phase III, multicenter, uncontrolled, open label study to evaluate safety and immunogenicity of FLUVIRIN¬Æ [Influenza Vaccine (Surface Antigen, Inactivated) Ph.Eur], Formulation 2010/2011, when administered to adult and elderly subjects. - FLUVIRIN¬Æ 2010-2011 seasonal trial
H1N1 Inf	EU Clinical Trials Register	EUCTR2010-020083-38-HU	A study to assess the safety of Oseltamivir administered in the vein for the treatment of flu (Influenza) in patients of at least 13 years of age.
H1N1 Inf	EU Clinical Trials Register	EUCTR2010-020312-12-FI	A phase IIa, observer-blind, multi-country, multicentre, randomised study to evaluate the immunogenicity, safety and reactogenicity of the GlaxoSmithKline Biologicals‚Äô quadrivalent influenza vaccine (QIV) adjuvanted with various doses of the AS03 (GSK2584786A), administered in children aged 6 to 35 months, and compared to non-adjuvanted QIV and Fluarix‚Ñ¢. - FLU D-QIV-AS03-005
H1N1 Inf	EU Clinical Trials Register	EUCTR2010-021068-13-DE	An open-label, randomised, multicentre study to evaluate the immunogenicity and safety of a booster dose of diphtheria, tetanus, acellular pertussis and inactivated poliomyelitis adsorbed vaccine (REPEVAX) administered concomitantly versus non-concomitantly with an influenza vaccine (VAXIGRIP) to subjects of 60 years of age and older
H1N1 Inf	EU Clinical Trials Register	EUCTR2010-021071-83-HU	Tolerability and Immunogenicity Study of FluvalAB Influenza Vaccine (trivalent, seasonal, active ingredient content: 15 ¬µg HA/strain/0.5 mL) in Adults and Elderly Person
H1N1 Inf	EU Clinical Trials Register	EUCTR2010-021073-36-ES	Estudio fase III, doble ciego aleatorizado para evaluar la inmunogenicidad y seguridad de la vacuna antigripal tetravalente de GSK Biologicals GSK2282512A (FLU Q-QIV) comparada con la vacuna antigripal trivalente de GSK Biologicals Fluarix¬Æ, administradas por v√≠a intramuscular a ni√±os de 3 a 17 a√±os; y describir la seguridad e inmunogenicidad de GSK2282512A en ni√±os de 6 a 35 meses.
H1N1 Inf	EU Clinical Trials Register	EUCTR2010-021644-18-FI	A Phase IIIB, observer-blind, randomized, parallel groups, extension study to evaluate the immunogenicity and safety following a single intramuscular dose of FLUAD or Agrippal S1 influenza vaccines in healthy children previously vaccinated in the V70P5 study.
H1N1 Inf	EU Clinical Trials Register	EUCTR2010-022817-24-GB	A multi-centre, open-label, clinical, phase 4 trial, following on from a head-to-head comparison study of two H1N1 influenza vaccines in children, to compare firstly, the persistence of antibody against the A/California/7/2009 (H1N1) virus and secondly the immunogenicity and reactogenicity of one dose of a non-adjuvanted trivalent seasonal influenza vaccine, in children who had received a two-dos…
H1N1 Inf	EU Clinical Trials Register	EUCTR2010-023105-35-RO	The Study of the Immunogenity and Reactogenity of Trivalent, Purified, Inactivated Influenza Vaccine for Parenteral Administration in Adults, for the 2010-2011 Season, Produced by Cantacuzino National Institute of Research and Development for Microbiology and Immunology
H1N1 Inf	EU Clinical Trials Register	EUCTR2010-024613-31-DE	Seasonal Optaflu trial 2011/12
H1N1 Inf	ISRCTN	ISRCTN92328241	Head to head study of influenza H1N1 vaccines in adults
H1N1 Inf	JPRN	JPRN-UMIN000002532	Double blinded randomized placebo controlled trial to examine if intake of vitamin D supplement can prevent INFLUENZA PANDEMIC (H1N1) 2009 targeting on high school students
H1N1 Inf	JPRN	JPRN-UMIN000002675	Study on effectiveness of treatment against influenza like illness(ILI) and swine origin influenza A (H1N1) virus infection
H1N1 Inf	JPRN	JPRN-UMIN000002676	Study on the effectiveness of Gingyo Gedokusan on influenza like illness (ILI) and swine origin influenza A (H1N1)
H1N1 Inf	JPRN	JPRN-UMIN000004392	Immunogenicity of Pandemic Influenza A 2009 (H1N1) vaccination in health care workers
H1N1 Inf	ClinicalTrials.gov	NCT00677820	A Prospective Study to Evaluate the Safety of a New Trivalent Intranasal Influenza Vaccine
H1N1 Inf	ClinicalTrials.gov	NCT00693706	Safety and Immune Response Study of GSK Biologicals' Influenza Virus Vaccine 1388442A Compared With Fluarix
H1N1 Inf	ClinicalTrials.gov	NCT00705406	A Phase II, Multicenter, Randomized, Placebo -Controlled, Study To Evaluate The Efficacy and Safety Of Intramuscular Peramivir 600 mg In Subjects With Uncomplicated Acute Influenza
H1N1 Inf	ClinicalTrials.gov	NCT00710866	Influenza Vaccine Dose-Response in Infants and Toddlers: Immunogenicity and Reactogenicity
H1N1 Inf	ClinicalTrials.gov	NCT00755703	Safety and Immunogenicity Study of Adenovirus-vectored, Intranasal Pandemic Influenza Vaccine.
H1N1 Inf	ClinicalTrials.gov	NCT00775450	Influenza Vaccine Revaccination in Ambulatory Elderly Subjects
H1N1 Inf	ClinicalTrials.gov	NCT00778895	Clinical Study in Children, 6 Months to 3 Years of Age, to Assess Two Dose Levels of an Experimental Flu Vaccine, Using a Licensed Influenza Virus Vaccine, Vaxigrip¬Æ as the Control
H1N1 Inf	ClinicalTrials.gov	NCT00812981	A Study for Evaluation of GSK Biologicals' Pandemic Influenza Vaccine.
H1N1 Inf	ClinicalTrials.gov	NCT00826709	Prospective Evaluation of the Fluid Rapid Influenza Test
H1N1 Inf	ClinicalTrials.gov	NCT00828100	Comparison of Fluid Rapid Influenza and BinaxNOW Influenza A & B
H1N1 Inf	ClinicalTrials.gov	NCT00860067	A Study to Evaluate the Immunogenicity of Quadrivalent LAIV in Adults 18 to 49 Years of Age
H1N1 Inf	ClinicalTrials.gov	NCT00883012	Influenza Vaccine in HIV Infected Children
H1N1 Inf	ClinicalTrials.gov	NCT00902278	Immune Responses Induced by Different Licensed Influenza Vaccines
H1N1 Inf	ClinicalTrials.gov	NCT00905125	Influenza Vaccine in Pregnant Women
H1N1 Inf	ClinicalTrials.gov	NCT00929331	Immunogenicity & Safety Study of Fluviral¬Æ (2009 - 2010 Season) in Adults Aged 18 to 60 Years and Over 60 Years
H1N1 Inf	ClinicalTrials.gov	NCT00934245	Direct and Indirect Protection by Influenza Vaccine Given to Children in India
H1N1 Inf	ClinicalTrials.gov	NCT00935194	Chinese Medicinal Herbs Treatment on Novel Influenza A (H1N1) : Multi-centre, Prospective, Randomized Controlled Study
H1N1 Inf	ClinicalTrials.gov	NCT00936013	Chinese Medicinal Herbs Treatment on Novel Influenza A (H1N1)Pneumonia: Multi-centre, Prospective, Randomized Controlled Study
H1N1 Inf	ClinicalTrials.gov	NCT00938639	A Clinical Trial of CSL's 2009 H1N1 Influenza Vaccine (CSL425) in Healthy Adults
H1N1 Inf	ClinicalTrials.gov	NCT00940108	A Clinical Trial of CSL's 2009 H1N1 Influenza Vaccine (CSL425) in Healthy Children
H1N1 Inf	ClinicalTrials.gov	NCT00943202	Sanofi Pasteur, TIV + H1N1, Pediatric Population
H1N1 Inf	ClinicalTrials.gov	NCT00943358	Safety and Immunogenicity of A/H1N1v Vaccines in Healthy Adults
H1N1 Inf	ClinicalTrials.gov	NCT00943488	CSL H1N1 Influenza Vaccine Administered at Two Dose Levels in Adult and Elderly Populations
H1N1 Inf	ClinicalTrials.gov	NCT00943631	Sanofi H1N1 Influenza Vaccine Administered at Two Dose Levels in Adult and Elderly Populations
H1N1 Inf	ClinicalTrials.gov	NCT00943878	Sanofi H1N1 + TIV - Adults and Elderly
H1N1 Inf	ClinicalTrials.gov	NCT00944073	Peds Sanofi H1N1 Influenza Vaccine Administered at Two Dose Levels
H1N1 Inf	ClinicalTrials.gov	NCT00945893	A Study to Evaluate the Safety of H1N1 Monovalent Vaccine (MEDI3414) in Healthy Adults
H1N1 Inf	ClinicalTrials.gov	NCT00946101	A Study to Evaluate the Safety of HIN1 Monovalent Vaccine (MEDI3414) in Children 2 to 17 Years of Age
H1N1 Inf	ClinicalTrials.gov	NCT00949533	A Study on Emergence of Resistance With Oseltamivir (Tamiflu) in Participants With Seasonal Influenza
H1N1 Inf	ClinicalTrials.gov	NCT00951041	Study to Evaluate the Immunogenicity and Safety of an Investigational Influenza Vaccine (H1N1) in Adults
H1N1 Inf	ClinicalTrials.gov	NCT00952276	A Study of Different Formulations of an Adjuvanted A/H1N1 Pandemic Vaccine in Healthy Adults and the Elderly
H1N1 Inf	ClinicalTrials.gov	NCT00952419	A Study of Different Formulations of an A/H1N1 Pandemic Vaccine in Healthy Children Aged 6 Months to 9 Years
H1N1 Inf	ClinicalTrials.gov	NCT00952705	A Study to Evaluate the Immunogenicity of Quadrivalent LAIV (MEDI8662) in Adults 18 to 49 Years of Age
H1N1 Inf	ClinicalTrials.gov	NCT00953524	A Study of Different Formulations of an A/H1N1 Pandemic Vaccine in Healthy Adults and the Elderly
H1N1 Inf	ClinicalTrials.gov	NCT00954798	A Study of Swine-origin A/H1N1 Influenza Vaccines in Healthy European Adults and the Elderly
H1N1 Inf	ClinicalTrials.gov	NCT00956046	A Study of Swine-origin A/H1N1 Influenza Vaccines in Healthy Europeans Children Aged 6 to 35 Months
H1N1 Inf	ClinicalTrials.gov	NCT00956111	A Clinical Trial With Influenza A/H1N1 Vaccines
H1N1 Inf	ClinicalTrials.gov	NCT00956202	A Study of Inactivated Swine-Origin A/H1N1 Influenza Vaccines in Healthy European Subjects Aged 3 to 17 Years
H1N1 Inf	ClinicalTrials.gov	NCT00958126	A Clinical Trial of CSL's 2009 H1N1 Influenza Vaccine (CSL425) in Healthy Adults in the USA
H1N1 Inf	ClinicalTrials.gov	NCT00958243	A Clinical Trial of CSL's 2009 H1N1 Influenza Vaccine (CSL425) in a Healthy Pediatric Population in the USA
H1N1 Inf	ClinicalTrials.gov	NCT00959465	A/H1N1 Immunogenicity and Safety in Adults
H1N1 Inf	ClinicalTrials.gov	NCT00963157	Sanofi H1N1 Influenza Vaccine Administered at Different Dose Levels With and Without AS03 Adjuvant in Healthy Adult and Elderly Populations
H1N1 Inf	ClinicalTrials.gov	NCT00963430	H1N1 Vaccine in Pregnant Women
H1N1 Inf	ClinicalTrials.gov	NCT00964158	Safety and Immunogenicity Study of GSK Biologicals' Pandemic Influenza Candidate Vaccine (H1N1) (GSK2340272A)
H1N1 Inf	ClinicalTrials.gov	NCT00968526	Study to Evaluate Immunogenicity and Safety of an Investigational Influenza Vaccine (H1N1) in Adults
H1N1 Inf	ClinicalTrials.gov	NCT00968539	Study to Evaluate the Immunogenicity & Safety of an Investigational Influenza Vaccine (H1N1) in Adults
H1N1 Inf	ClinicalTrials.gov	NCT00968890	Immunogenicity and Safety of Vaccine GSK2340272A (H1N1) and GSK Biologicals Fluarix‚Ñ¢ Vaccine When Co-administered in Elderly
H1N1 Inf	ClinicalTrials.gov	NCT00970177	Immunogenicity, Safety and Tolerability of Two Doses of Adjuvanted and Non-adjuvanted Swine Origin A/H1N1 Monovalent Influenza Vaccine in Healthy Subjects 18 or More Years of Age
H1N1 Inf	ClinicalTrials.gov	NCT00970606	STIP: Statin Trial for Influenza Patients
H1N1 Inf	ClinicalTrials.gov	NCT00971100	Immunogenicity, Safety and Tolerability of Two Doses of Adjuvanted and Non-adjuvanted Swine Origin A/H1N1 Monovalent Influenza Vaccine in Healthy Subjects From 6 Months to 17 Years of Age
H1N1 Inf	ClinicalTrials.gov	NCT00971321	Safety, Immunogenicity Study of GSK Biologicals' Pandemic Influenza Candidate Vaccine (H1N1) (GSK2340272A)
H1N1 Inf	ClinicalTrials.gov	NCT00971425	Evaluation of the Immune Response and the Safety of a Pandemic Influenza Candidate Vaccine (H1N1)
H1N1 Inf	ClinicalTrials.gov	NCT00971542	Immunogenicity, Safety and Tolerability of Two Doses of Adjuvanted and Non-adjuvanted Swine Origin A/H1N1 Monovalent Influenza Vaccine (Egg-Derived) in Healthy Subjects From 6 Months to 17 Years of Age
H1N1 Inf	ClinicalTrials.gov	NCT00971906	Immunogenicity, Safety and Tolerability of Two Doses of Adjuvanted and Non-adjuvanted Swine Origin A/H1N1 Monovalent Influenza Vaccine in Healthy Subjects 18 or More Years of Age
H1N1 Inf	ClinicalTrials.gov	NCT00972517	Study to Evaluate the Immunogenicity and Safety of an Investigational Influenza Vaccine (H1N1) in Children
H1N1 Inf	ClinicalTrials.gov	NCT00972816	Safety and Immunogenicity of A/H1N1-SOIV (Swine Flu) Vaccine With and Without Adjuvant in Children (3 to < 9 Years)
H1N1 Inf	ClinicalTrials.gov	NCT00973349	Safety and Immunogenicity of A/H1N1-SOIV (Swine Flu) Vaccine With and Without Adjuvant in Non-Elderly and Elderly Adults
H1N1 Inf	ClinicalTrials.gov	NCT00973700	Safety and Immunogenicity of A/H1N1-SOIV (Swine Flu) Vaccine With and Without Adjuvant in Children, Adolescents and Adults (3 to 64 Years)
H1N1 Inf	ClinicalTrials.gov	NCT00973895	VRC 308: An Open-Label Phase I Study of the Safety and Immunogenicity of an Investigational H1 DNA Influenza Vaccine, VRC-FLUDNA057-00-VP, in Healthy Adults 18-70 Years Old
H1N1 Inf	ClinicalTrials.gov	NCT00975572	Novel Influenza A/H1N1 Split- Virion Vaccine in Healthy Population Aged 3 Years and Older
H1N1 Inf	ClinicalTrials.gov	NCT00975884	Study to Evaluate Immunogenicity & Safety of an Investigational Influenza Vaccine in Adults
H1N1 Inf	ClinicalTrials.gov	NCT00976469	A/H1N1 Immunogenicity and Safety in Infants, Children and Adolescents
H1N1 Inf	ClinicalTrials.gov	NCT00976820	Safety and Immunogenicity of H1N1 Vaccines in Children Aged 6 Months to Less Than 9 Years of Age
H1N1 Inf	ClinicalTrials.gov	NCT00978120	Safety and Efficacy of an H1N1 Influenza Vaccine in People With Asthma
H1N1 Inf	ClinicalTrials.gov	NCT00979407	Study to Evaluate Immunological Equivalence Between Two Investigational Influenza Vaccines in Adults (H1N1)
H1N1 Inf	ClinicalTrials.gov	NCT00979602	Safety, Immunogenicity, and Relative Efficacy of H1N1 Vaccines in Adults Aged 18 Years and Older
H1N1 Inf	ClinicalTrials.gov	NCT00979667	A Clinical Trial Comparing Oseltamivir With Placebo And Zanamivir With Control As First Line Treatment For Human Swine Influenza Infection
H1N1 Inf	ClinicalTrials.gov	NCT00980005	Study to Assess the Immunogenicity and Safety of an Investigational Influenza Vaccine in Children
H1N1 Inf	ClinicalTrials.gov	NCT00980850	Swine Flu (Novel Influenza A H1N1) Vaccine Study
H1N1 Inf	ClinicalTrials.gov	NCT00981513	Direct and Indirect Benefits of Influenza Vaccination in Schools and Households
H1N1 Inf	ClinicalTrials.gov	NCT00985088	Safety and Immunogenicity of H1N1 Vaccines in Adults Aged 18 Years and Older
H1N1 Inf	ClinicalTrials.gov	NCT00985673	Safety and Immunogenicity of H1N1 Vaccine With Trivalent Inactivated Seasonal Influenza Vaccine in Adults
H1N1 Inf	ClinicalTrials.gov	NCT00985790	Immunogenicity and Safety Study of a GlaxoSmithKline Biologicals' Candidate Influenza Vaccine in Healthy Children
H1N1 Inf	ClinicalTrials.gov	NCT00989287	Immunogenicity and Safety Study of an Investigational Influenza (H1N1 Influenza Virus) Vaccine in Adults
H1N1 Inf	ClinicalTrials.gov	NCT00989404	Crossover Study to Investigate the Safety, Tolerability, and Pharmacokinetics of Repeat Dose Zanamivir/Placebo Via Devices Administered Twice Daily for 5 Days
H1N1 Inf	ClinicalTrials.gov	NCT00989612	Study to Evaluate Immunogenicity and Safety of an Investigational Influenza Vaccine (H1N1)
H1N1 Inf	ClinicalTrials.gov	NCT00992017	Safety of and Immune Response to an H1N1 Influenza Vaccine in HIV Infected Pregnant Women
H1N1 Inf	ClinicalTrials.gov	NCT00992212	Immunogenicity, Tolerability and Safety of One or Two Doses of an Adjuvanted Swine-origin A H1N1 Influenza Vaccine in Healthy Subjects 18 or More Years of Age Both Vaccinated and Not Yet Vaccinated Against Seasonal Influenza 2009/10
H1N1 Inf	ClinicalTrials.gov	NCT00992433	H1N1 Vaccine at Two Dose Levels in HIV Positive Adults
H1N1 Inf	ClinicalTrials.gov	NCT00992511	Study to Evaluate the Immunogenicity and Safety of an Investigational Influenza (H1N1 Influenza Virus) Vaccine in Adults, Using Two Different Manufacturing Processes
H1N1 Inf	ClinicalTrials.gov	NCT00992719	Novartis H1N1 Vaccine in Pregnant Women
H1N1 Inf	ClinicalTrials.gov	NCT00992836	Safety of and Immune Response to an H1N1 Influenza Virus Vaccine in HIV Infected Children and Youth
H1N1 Inf	ClinicalTrials.gov	NCT00996138	Single-blind, Dose-ranging Study of Novel Swine Influenza Virus Vaccine in Japanese Adult Subjects
H1N1 Inf	ClinicalTrials.gov	NCT00996307	Pivotal, Multicenter, Observer-Blind, Randomized Study of Influenza A (H1N1)2009 Monovalent Subunit Vaccine With and Without Adjuvant in Children Ages 6 to <36 Months
H1N1 Inf	ClinicalTrials.gov	NCT01000207	Single-blind, Dose-ranging Study of Novel Swine Influenza Virus Vaccine in Japanese Pediatric Subjects
H1N1 Inf	ClinicalTrials.gov	NCT01000584	Rapid Evaluation of Pandemic H1N1 Influenza Vaccine in Adults Receiving Seasonal Influenza Vaccine
H1N1 Inf	ClinicalTrials.gov	NCT01000831	Rapid Evaluation of Pandemic H1N1 Influenza Vaccines in Young Children
H1N1 Inf	ClinicalTrials.gov	NCT01001026	Rapid Evaluation of Pandemic H1N1 Influenza Vaccine in Aboriginal Children and Adults
H1N1 Inf	ClinicalTrials.gov	NCT01001169	Safety and Immunogenocity Study of GSK Biologicals' Pandemic Influenza (H1N1) Candidate Vaccine in Japanese Children
H1N1 Inf	ClinicalTrials.gov	NCT01001325	Does Seasonal Influenza Vaccination Affect the Incidence of pH1N1 Influenza?
H1N1 Inf	ClinicalTrials.gov	NCT01002040	Rapid Evaluation of Pandemic H1N1 Influenza Vaccine in Adults With HIV
H1N1 Inf	ClinicalTrials.gov	NCT01002729	Oseltamivir Pharmacokinetics in Morbid Obesity
H1N1 Inf	ClinicalTrials.gov	NCT01003145	Immunogenicity and Safety of Influenza Virus Vaccine, AdimFlu-S (A/H1N1), in Adults and Elders
H1N1 Inf	ClinicalTrials.gov	NCT01003288	Studies of Pandemic Influenza (H1N1) 2009 Vaccine in Bergen
H1N1 Inf	ClinicalTrials.gov	NCT01003418	Study to Evaluate Safety and Immunogenicity of GSK Biologicals' Pandemic Influenza (H1N1) Candidate Vaccine in Children
H1N1 Inf	ClinicalTrials.gov	NCT01004653	A Clinical Trial of Split-virion Influenza A/H1N1 Vaccines
H1N1 Inf	ClinicalTrials.gov	NCT01006681	Vaccination Against Influenza H1N1 in Rheumatic Diseases
H1N1 Inf	ClinicalTrials.gov	NCT01007201	Immunogenicity and Safety of Influenza Virus Vaccine, AdimFlu-S (A/H1N1), in Pediatric Population
H1N1 Inf	ClinicalTrials.gov	NCT01008137	Sinovac, H1N1 Vaccine + Trivalent Inactivated Influenza Vaccine, Adults
H1N1 Inf	ClinicalTrials.gov	NCT01008813	Clinical Trial to Evaluate the Immunogenicity and Safety of an Adjuvanted A(H1N1)v Influenza Vaccine and a Non-adjuvanted A(H1N1)v Influenza Vaccine in HIV-infected Patients (ANRS 151 Hifluvac)
H1N1 Inf	ClinicalTrials.gov	NCT01011049	Study of Influenza Vaccine Revaccination in Healthy Adults Previously Vaccinated With Fluzone ID or Fluzone IM
H1N1 Inf	ClinicalTrials.gov	NCT01012557	H1N1v Vaccination of Pregnant Women: A Longitudinal Cohort Study Characterizing Influenza A H1N1v Vaccination in Pregnant Women
H1N1 Inf	ClinicalTrials.gov	NCT01014091	Study to Evaluate the Safety and Immunogenicity of GSK Biological Pandemic Candidate Influenza Vaccine (H1N1) in Children
H1N1 Inf	ClinicalTrials.gov	NCT01014364	Low Doses Corticosteroids as Adjuvant Therapy for the Treatment of Severe H1N1 Flu
H1N1 Inf	ClinicalTrials.gov	NCT01014806	Evaluate the Safety and Immunogenicity of a Seasonal Influenza Virus-Like Particle (VLP) Vaccine in Older Adults
H1N1 Inf	ClinicalTrials.gov	NCT01014988	Safety Study to Assess IV Zanamivir for Treatment of Influenza Infection in Patients Who Are in Hospital
H1N1 Inf	ClinicalTrials.gov	NCT01016548	Evaluation of Influenza H1N1 Vaccine in Adults With Lymphoid Malignancies on Chemotherapy
H1N1 Inf	ClinicalTrials.gov	NCT01017172	Safety and Immune Response to Adjuvanted A(H1N1)v Influenza Vaccine in HIV-1 Infected and Immunosuppressed Adult Patients
H1N1 Inf	ClinicalTrials.gov	NCT01019837	Efficacy and Safety of Vaccination Against Influenza H1N1 in Patients With Inflammatory Bowel Diseases (IBD) Treated Immunomodulators and Biologics
H1N1 Inf	ClinicalTrials.gov	NCT01022749	Efficacy Safety Study of Flu Vaccine in Immunodepression Patients
H1N1 Inf	ClinicalTrials.gov	NCT01022905	Vaccine Responses to Influenza A H1N1/09 Immunization in High-risk Patients
H1N1 Inf	ClinicalTrials.gov	NCT01023711	Immunologic Response to Inactivated Vaccine for Novel H1N1 Virus
H1N1 Inf	ClinicalTrials.gov	NCT01023776	Infectivity, Replication & Immunogenicity of Live nH1N1 Vaccine
H1N1 Inf	ClinicalTrials.gov	NCT01024400	Immunogenicity and Safety of an Inactivated Non-adjuvanted A(H1N1)v Influenza Vaccine in Pregnant Women
H1N1 Inf	ClinicalTrials.gov	NCT01031719	Clinical Trial to Compare the Immunogenicity, Safety, and Tolerability of an Adjuvanted A(H1N1) Influenza Vaccine Versus Non-Adjuvanted A(H1N1) Influenza Vaccines in Patients With Invasive Solid Tumors
H1N1 Inf	ClinicalTrials.gov	NCT01031966	A Pilot Study to Evaluate ZADAXIN's¬Æ (Thymalfasin) Ability to Enhance Immune Response to the H1N1sw Influenza Vaccine
H1N1 Inf	ClinicalTrials.gov	NCT01032395	Immunogenicity, Safety, and Tolerability of an MF59-Adjuvanted Versus Non-Adjuvanted Influenza Vaccines in Patients With Chronic Pulmonary Disease, Chronic Heart Disease, or Diabetes Mellitus
H1N1 Inf	ClinicalTrials.gov	NCT01032408	Immunogenicity, Safety, and Tolerability of MF59-Adjuvanted Versus Non-Adjuvanted Influenza Vaccines in Patients With HIV-1 Infection
H1N1 Inf	ClinicalTrials.gov	NCT01032837	A Study of Tamiflu (Oseltamivir) for Treatment of Influenza With a Focus on (H1N1) 2009 Flu Strain
H1N1 Inf	ClinicalTrials.gov	NCT01033955	Collaborative H1N1 Adjuvant Treatment Pilot Trial
H1N1 Inf	ClinicalTrials.gov	NCT01035749	Study of GSK Biologicals' Pandemic Influenza (H1N1) Candidate Vaccine in Children Aged 10 to Less Than 18 Years
H1N1 Inf	ClinicalTrials.gov	NCT01039623	Assessment of Safety and Immunogenicity of Intradermal Unadjuvanted Portion of Pandemrix¬Æ Via a Microneedle Device With Intramuscular Adjuvanted Pandemrix¬Æ as Reference
H1N1 Inf	ClinicalTrials.gov	NCT01040078	Novel Influenza A/H1N1 Split- Virion Vaccine in Healthy Children Aged 6 to 35 Month
H1N1 Inf	ClinicalTrials.gov	NCT01047202	Sinovac, Pandemic Influenza A/H1N1 Vaccine in 6 to 35 Months Infants
H1N1 Inf	ClinicalTrials.gov	NCT01049490	Dose Sparing Intradermal S-OIV H1N1 Influenza Vaccination Device
H1N1 Inf	ClinicalTrials.gov	NCT01051661	Safety and Efficacy of H1N1 Vaccines in Children Aged 6 Months to Less Than 10 Years of Age
H1N1 Inf	ClinicalTrials.gov	NCT01053143	Study of Swine-Origin A/H1N1 Influenza Non-Adjuvanted Vaccine in Healthy Adults in India
H1N1 Inf	ClinicalTrials.gov	NCT01053533	A Pragmatic Randomized Controlled Trial of Chinese Herbal Medicine for Severe Pandemic H1N1 Influenza
H1N1 Inf	ClinicalTrials.gov	NCT01055184	Effects of Age on Response to the 2009 H1N1 Virus Vaccine
H1N1 Inf	ClinicalTrials.gov	NCT01055990	Basic and Clinical Research on Applying Blood Fix to Treat Critical H1N1 Patients
H1N1 Inf	ClinicalTrials.gov	NCT01059617	Safety and Immune Response of Candidate H1N1 Influenza Vaccine GSK2340274A Following Seasonal Influenza Vaccination in Adults
H1N1 Inf	ClinicalTrials.gov	NCT01063608	Study of Immune Responses After Vaccination Against Seasonal Influenza Virus and Against Influenza H1N1-v Pandemic Virus in a Medical Staff.
H1N1 Inf	ClinicalTrials.gov	NCT01065285	Vaccination Against Influenza in Autoimmune Diseases
H1N1 Inf	ClinicalTrials.gov	NCT01069367	Open-label, Uncontrolled Postmarketing Study of Cell-derived A/H1N1 Influenza HA Vaccine in Japanese Elderly Subjects
H1N1 Inf	ClinicalTrials.gov	NCT01069601	H1N1sw Vaccine in Adult Transplant Recipients
H1N1 Inf	ClinicalTrials.gov	NCT01072799	Safety and Immunogenicity of an A (H1N1) 2009 Influenza Virus-like Particle (VLP) Vaccine
H1N1 Inf	ClinicalTrials.gov	NCT01078701	Dose Finding Study of Single Dose GHB11L1 in Healthy Adults
H1N1 Inf	ClinicalTrials.gov	NCT01079273	Clinical Study to Evaluate Antibody and Cell Mediated Immunity of A/H1N1 Influenza Vaccine in Healthy Subjects
H1N1 Inf	ClinicalTrials.gov	NCT01086904	Safety and Efficacy of an Inactivated and Non Adjuvanted Vaccine Against Influenza A in Renal Transplant Recipients
H1N1 Inf	ClinicalTrials.gov	NCT01089660	A Study of the Immunogenicity of Swine-origin A/H1N1 Influenza Vaccine in Healthy Adults
H1N1 Inf	ClinicalTrials.gov	NCT01091246	A Study to Evaluate the Immunogenicity of Quadrivalent Live Attenuated Influenza Vaccine (LAIV) in Children
H1N1 Inf	ClinicalTrials.gov	NCT01096056	Trial to Evaluate the Safety and the Immunogenicity of GSK Biologicals' Influenza Vaccine GSK2186877A in Healthy Children
H1N1 Inf	ClinicalTrials.gov	NCT01100294	Tolerability and Safety Study of FLUVAL P Monovalent Influenza Vaccine in Children
H1N1 Inf	ClinicalTrials.gov	NCT01111162	H1N1 Influenza Vaccine Immunogenicity in HIV-1 Infected Patients
H1N1 Inf	ClinicalTrials.gov	NCT01111968	Evaluation of Pandemic Influenza A (H1N1)Candidate Vaccines
H1N1 Inf	ClinicalTrials.gov	NCT01114620	Study of GSK Biologicals' Influenza Vaccine Arepanrix‚Ñ¢ in Japanese Adults 65 Years of Age or Older
H1N1 Inf	ClinicalTrials.gov	NCT01127282	The Impact of Vitamin on the Clinical Course in Cases Infected by Novel H1N1 Influenza Virus A
H1N1 Inf	ClinicalTrials.gov	NCT01140009	Safety and Protectiveness of the Seasonal Influenza Vaccine for 2010-2011
H1N1 Inf	ClinicalTrials.gov	NCT01151644	Safety and Efficacy of Anti-Pandemic H1N1 Vaccination in Rheumatic Diseases
H1N1 Inf	ClinicalTrials.gov	NCT01153685	Immunogenicity & Safety Study of Fluviral¬Æ (2010 - 2011 Season) in Adults Aged 18 to 60 Years and Over 60 Years
H1N1 Inf	ClinicalTrials.gov	NCT01155037	Safety of and Immunogenicity to an H1N1 Influenza Vaccine in HIV-infected Adults
H1N1 Inf	ClinicalTrials.gov	NCT01160237	Study to Evaluate the Immune Response and the Safety of Fluarix TM/ Influsplit SSW¬Æ 2010/2011 or Pandemrix TM
H1N1 Inf	ClinicalTrials.gov	NCT01161160	Safety and Immune Response of Candidate H1N1 Influenza Vaccines GSK2340274A and GSK234072A in Children 3 to Less Than 10 Years Old
H1N1 Inf	ClinicalTrials.gov	NCT01172054	Comparative Safety and Immunogenicity of VAX128A, VAC128B and VAX128C Novel H1N1 Influenza Vaccine in Healthy Adults
H1N1 Inf	ClinicalTrials.gov	NCT01173211	2010-2011 Trivalent Influenza Vaccine (TIV) in Pregnant Women
H1N1 Inf	ClinicalTrials.gov	NCT01177202	Study of the Safety and Immunogenicity of H1N1 Vaccine
H1N1 Inf	ClinicalTrials.gov	NCT01180621	Evaluation of Seasonal Influenza Vaccine for 2010-2011 in Young Children
H1N1 Inf	ClinicalTrials.gov	NCT01190215	Immunogenicity and Safety Study of FluarixTM Vaccine in Children Who Have Previously Been Vaccinated With PandemrixTM
H1N1 Inf	ClinicalTrials.gov	NCT01196026	Immunogenicity and Safety Study of Fluarix‚Ñ¢ Vaccine in Children Who Have Previously Been Vaccinated With Pandemrix‚Ñ¢
H1N1 Inf	ClinicalTrials.gov	NCT01196975	A Study to Evaluate the Safety and Immunogenicity of GSK Biologicals' Seasonal Influenza Vaccine in Adults
H1N1 Inf	ClinicalTrials.gov	NCT01196988	Immunogenicity and Safety Study of GSK Biologicals' Influenza Vaccine When Administered in Children
H1N1 Inf	ClinicalTrials.gov	NCT01198756	A Study to Evaluate the Safety and Immunogenicity of GSK Biologicals' Seasonal Influenza Vaccine in Children
H1N1 Inf	ClinicalTrials.gov	NCT01201902	A Study to Evaluate the Safety and Immunogenicity of an Inactivated Split-virion Influenza A(H1N1) Vaccine
H1N1 Inf	ClinicalTrials.gov	NCT01204671	Safety and Immunogenicity Study of GSK Biologicals' Seasonal Influenza Candidate Vaccine (GSK2321138A)
H1N1 Inf	ClinicalTrials.gov	NCT01215734	Standard vs High-Dose Trivalent Inactivated Flu Vaccine in Adult Hematopoetic Stem Cell Transplant (HSCT) Recipients
H1N1 Inf	ClinicalTrials.gov	NCT01215981	Influenza Vaccine Post Allogeneic Transplant
H1N1 Inf	ClinicalTrials.gov	NCT01216332	Standard Versus High-Dose Trivalent Inactivated Flu Vaccine in Pediatric Acute Lymphoblastic Leukemia Patients
H1N1 Inf	ClinicalTrials.gov	NCT01218308	A Study to Evaluate the Efficacy of GSK Biologicals' Influenza Vaccine in Children
H1N1 Inf	ClinicalTrials.gov	NCT01227421	Safety and Efficacy Study of Nitazoxanide in the Treatment of Acute Uncomplicated Influenza
H1N1 Inf	ClinicalTrials.gov	NCT01227967	Comparing the Efficacy, Safety, and Tolerability of Combination Antivirals (Amantadine, Ribavirin, Oseltamivir) Versus Oseltamivir for the Treatment of Influenza in Adults at Risk for Complications
H1N1 Inf	ClinicalTrials.gov	NCT01229371	Immunogenicity and Safety Study to Assess Influenza Vaccine Formulated With Haemagglutinin (HA) Antigen From Two Suppliers
H1N1 Inf	ClinicalTrials.gov	NCT01231620	A Study of Intravenous Zanamivir Versus Oral Oseltamivir in Adults and Adolescents Hospitalized With Influenza
H1N1 Inf	ClinicalTrials.gov	NCT01236040	Immunogenicity and Safety of Pandemic Influenza Vaccines in Adults Aged 18 - 49 Years Old
H1N1 Inf	ClinicalTrials.gov	NCT01246999	Effect of Age and Prior Immunity to Response to Seasonal Influenza Vaccines in Children
H1N1 Inf	ClinicalTrials.gov	NCT01248208	FluMist in Egg Allergic Patients
H1N1 Inf	ClinicalTrials.gov	NCT01249625	The Respiratory Protection Effectiveness Clinical Trial
H1N1 Inf	ClinicalTrials.gov	NCT01258023	Seasonal Flu Vaccine in Adult Transplant Recipients
H1N1 Inf	ClinicalTrials.gov	NCT01298102	Influenza A/H1N1/2009-adjuvanted Vaccine in Renal Disease Patients
H1N1 Inf	ClinicalTrials.gov	NCT01303510	A Re-licensing Study to Assess the Efficacy of Inflexal V Formulated With WHO Recommended 2008/2009 Influenza Virus Strains for the Northern Hemisphere
H1N1 Inf	ClinicalTrials.gov	NCT01306253	A Re-licensing Study to Assess the Efficacy of Inflexal V Formulated With WHO Recommended 2009/2010 Influenza Virus Strains for the Northern Hemisphere
H1N1 Inf	ClinicalTrials.gov	NCT01306305	A Re-licensing Study to Assess the Efficacy of Inflexal V Formulated With WHO Recommended 2010/2011 Influenza Virus Strains for the Northern Hemisphere
H1N1 Inf	ClinicalTrials.gov	NCT01306773	Convalescent Plasma Treatment in Severe 2009 H1N1 Infection
H1N1 Inf	ClinicalTrials.gov	NCT01310400	Comparison of the Efficacy of Inflexal V With a Commercially Available Influenza Vaccine in Young Children
H1N1 Inf	ClinicalTrials.gov	NCT01314911	Evaluating the Use of Oseltamivir for the Treatment of Influenza in Adults
H1N1 Inf	ClinicalTrials.gov	NCT01323946	Study to Evaluate the Immunogenicity and Safety of an Investigational Pandemic Influenza Vaccine in Children
H1N1 Inf	ClinicalTrials.gov	NCT01333462	Safety and Immunogenicity Study of Inactivated Nasal Influenza Vaccine NB-1008
H1N1 Inf	ClinicalTrials.gov	NCT01336166	The Long-term Immunogenicity of an Inactivated Split-virion 2009 Pandemic Influenza A H1N1 Vaccine
H1N1 Inf	ClinicalTrials.gov	NCT01356316	Immunogenicity and Safety of a Trivalent Inactivated Influenza Vaccine, Formulation 2010-2011, in Non-Elderly Adult and Elderly Subjects
H1N1 Inf	ClinicalTrials.gov	NCT01356342	Immunogenicity and Safety of a Trivalent Inactivated Influenza Vaccine, Formulation 2010-2011, in Healthy Subjects Aged Over 6 Months Old to 18 Years Old
H1N1 Inf	ClinicalTrials.gov	NCT01368796	Comparison of 4 Influenza Vaccines in Seniors
H1N1 Inf	ClinicalTrials.gov	NCT01369862	Study of Single Dose GHB16L2 Trivalent Influenza Vaccine in Healthy Adults
H1N1 Inf	ClinicalTrials.gov	NCT01404182	Tolerability and Immunogenicity Study of Fluval AB Influenza Vaccine in Adults and Elderly Persons
H1N1 Inf	ClinicalTrials.gov	NCT01407978	Tolerability and Immunogenicity Study of FLUVAL P H1N1 Flu Vaccine of Omninvest in Children and Adolescents
H1N1 Inf	ClinicalTrials.gov	NCT01419925	A Study to Assess the Safety and Immunogenicity of M-001 Influenza Vaccine as a Primer to TIV in Elderly Volunteers
H1N1 Inf	ClinicalTrials.gov	NCT01494740	Immunogenicity and Safety of an Inactivated Split-virion 2009 Pandemic Influenza A H1N1 Vaccine in Infants
H1N1 Inf	ClinicalTrials.gov	NCT01499914	Cohort Study Evaluating the Clinical Effectiveness, Safety and Immunogenicity to the Pandemic Influenza Vaccination
H1N1 Inf	ClinicalTrials.gov	NCT01617317	H-IVIG Treatment for Severe H1N1 2009
H1N1 Inf	ClinicalTrials.gov	NCT01620307	Rapamune Improves Outcomes of Severe H1N1 Pneumonia
H1N1 Inf	ClinicalTrials.gov	NCT01652066	Effect of a Mixture of Probiotics on the Antigen Specific Antibody Response in a Influenza Vaccination Model of Healthy Adults
H1N1 Inf	ClinicalTrials.gov	NCT01666262	Phase I/II Safety and Immunogenicity of Pandemic Live Attenuated Influenza Vaccine (PLAIV) Candidate Strain A/17/CA/2009/38 (H1N1) in Healthy Thais
H1N1 Inf	ClinicalTrials.gov	NCT01733056	Immune Response to Vaccination in Patients Receiving Single Drug Immunosuppression
H1N1 Inf	ClinicalTrials.gov	NCT01798602	Collaborative H1N1 Adjuvant Treatment (CHAT) Pilot Trial
H1N1 Inf	ClinicalTrials.gov	NCT01842997	Safety of H1N1 Influenza Vaccination in Pregnant Women
H1N1 Inf	ClinicalTrials.gov	NCT03745274	Two Doses of GHB04L1 for Pandemic Influenza Prophylaxis in Healthy Adults
H1N1 Inf	Netherlands Trial Register	NTR2070	Incidence of pandemic influenza and the immunogenicity of the pandemic vaccin.
H1N1 Inf	Netherlands Trial Register	NTR2445	ESRA onderzoek.
H1N1 Inf	Netherlands Trial Register	NTR2695	Safety and immunogenicity of whole virion influenza vaccines.
H1N1 Inf	REPEC	PER-037-12	PHASE 11 STUDY OF THE SAFETY AND IMMUNOGENICITY OF TWO NOVEL H1N1 INFLUENZA VACCINES COMPARED TO PLACEBO AND COMMERCIALLY AVAILABLE TRIVALENT INFLUENZA VACCINE (T1V) IN HEALTHY ADULTS 18-64 YEARS IN LIMA, PERU
H1N1 Inf	TCTR	TCTR20170501002	Impact of vaccination on distribution of T cell subsets in antiretroviral-treated HIV-infected children
Zika	CTRI	CTRI/2017/05/008539	A Phase 1 clinical trial to evaluate safety and effectiveness of ZIKA vaccine in healthy adults.
Zika	ClinicalTrials.gov	NCT02809443	Study of GLS-5700 in Healthy Volunteers
Zika	ClinicalTrials.gov	NCT02887482	Study of GLS-5700 in Dengue Virus Seropositive Adults
Zika	ClinicalTrials.gov	NCT02937233	Zika Virus Purified Inactivated Vaccine (ZPIV) Accelerated Vaccination Schedule Study
Zika	ClinicalTrials.gov	NCT02952833	ZIKA Vaccine in Naive Subjects
Zika	ClinicalTrials.gov	NCT02963909	A Phase 1, First-in-human, Double-blinded, Randomized, Placebo-controlled Trial of a Zika Virus Purified Inactivated Vaccine (ZPIV) With Alum Adjuvant in Healthy Flavivirus-naive and Flavivirus-Primed Subjects.
Zika	ClinicalTrials.gov	NCT02996890	Zika-Vaccine Dose Finding Study Regarding Safety, Immunogenicity and Tolerability
Zika	ClinicalTrials.gov	NCT03055000	Study in Healthy Volunteers to Evaluate the Safety and Immunogenicity of AGS-v, a Universal Mosquito-Borne Disease Vaccine
Zika	ClinicalTrials.gov	NCT03227601	Effect of a Posture Adapter for 12 to 24-month Children With Zyka Virus Syndrome
Zika	ClinicalTrials.gov	NCT03330600	Efficacy of Aquatic Physiotherapy in Children With Microcephaly by Zika Virus Congenital Syndrome
Zika	ClinicalTrials.gov	NCT03343626	Safety, Immunogenicity and Dose Ranging Study of Inactivated Zika Virus Vaccine in Healthy Adult Participants
Zika	ClinicalTrials.gov	NCT03553277	Spatial Repellents for Arbovirus Control
